# Supplementary material for: Mast Cells in the Mammalian Testis and Epididymis—Animal Models and Detection Methods
Source: Int J Mol Sci. 2022 Feb 25;23(5):2547. doi: 10.3390/ijms23052547 (PMC8909951; doi:10.3390/ijms23052547)
Supplement: Supplementary file 1 [file ijms-23-02547-s001.zip]

Archive with 1 entries (1 files):
- ijms-1565095-supplementary.pdf
